# Supplementary material for: In silico identification of essential proteins in Corynebacterium pseudotuberculosis based on protein-protein interaction networks
Source: BMC Syst Biol. 2016 Nov 4;10:103. doi: 10.1186/s12918-016-0346-4 (PMC5097352; doi:10.1186/s12918-016-0346-4)
Supplement: Additional file 6: — Essential protein alignment against host. Blast alignment summary of 181 essential proteins of Corynebacteria pseudotuberculosis against the host. (TXT 65 kb) [file 12918_2016_346_MOESM6_ESM.txt]

Additional File 3
List of 181 essential proteins: The amino acid sequence of hubs proteins was compared against bacterial proteins sequence from Database of Essential Genes (DEG) [1, 2], v. 11.2, updated on July 3, 2015.
DEG Blast Genome Result - 8Xblk57KOz
Your job ID: 8Xblk57KOz, which was completed in Tue Jul 28 01:32:28 2015 Beijing time.
The result will be stored for 7 days and download Here.
Organism:	Acinetobacter baylyi ADP1; Bacillus subtilis 168; Bacteroides fragilis 638R; Bacteroides thetaiotaomicron VPI-548 ; Burkholderia pseudomallei K96243; Burkholderia thailandensis E264; Campylobacter jejuni subsp. jejuni NCTC 11168 = ATCC 700819; Caulobacter crescentus; Escherichia coli MG1655 I; Escherichia coli MG1655 II; Francisella novicida U112; Haemophilus influenzae Rd KW20; Helicobacter pylo…
Parameters:	deg.py -i /var/www/tubic/cgi-bin/blast/temp_seq/8Xblk57KOz/seq.txt -db /var/www/tubic/cgi-bin/blast/temp_seq/8Xblk57KOz/db -type seq -score 100 -email edson.folador@gmail.com -job 8Xblk57KOz -F F -e 0.00001 -M BLOSUM62 -g T -v 100 -b 100 -blastprogram blastp
Total protein-coding genes in your sequence:	181 genes
In your sequence, the No. of genes having homologs with DEG:	180 genes.
In DEG, the No. of genes having homologs with your sequence:	4356 genes.
Your Query Protein	No. of homologs in DEG	DEG AC Number
ackA 96 acetate kinase	6	DEG10140081; DEG10060294; DEG10180359; DEG10030589; DEG10220242; DEG10020202;
adk 172 adenylate kinase	24	DEG10170313; DEG10160162; DEG10010056; DEG10030207; DEG10060142; DEG10120257; DEG10340158; DEG10320059; DEG10130162; DEG10210026; DEG10190055; DEG10110036; DEG10310077; DEG10330165; DEG10240056; DEG10140221; DEG10290187; DEG10180089; DEG10380017; DEG10220167; DEG10020257; DEG10350054; DEG10200155; DEG10070123;
alaS 106 alanyl-tRNA synthetase	29	DEG10220278; DEG10380163; DEG10270472; DEG10050295; DEG10340311; DEG10060236; DEG10160188; DEG10360038; DEG10290291; DEG10100415; DEG10200338; DEG10030105; DEG10010189; DEG10110153; DEG10170223; DEG10340111; DEG10350227; DEG10020178; DEG10230270; DEG10130175; DEG10320224; DEG10140212; DEG10250501; DEG10330190; DEG10210070; DEG10310060; DEG10180418; DEG10370149; DEG10120181;
apt 72 Adenine phosphoribosyltransferase	8	DEG10080089; DEG10030222; DEG10290185; DEG10050439; DEG10310120; DEG10180087; DEG10140122; DEG10060229;
argC 86 N-acetyl-gamma-glutamyl-phosphate reductase	7	DEG10270317; DEG10130194; DEG10180564; DEG10280024; DEG10250346; DEG10100280; DEG10300019;
argF 115 ornithine carbamoyltransferase	9	DEG10130179; DEG10130195; DEG10280190; DEG10100218; DEG10250256; DEG10100284; DEG10280094; DEG10270250; DEG10240054;
argG 77 argininosuccinate synthase	7	DEG10280324; DEG10130167; DEG10240014; DEG10350178; DEG10270318; DEG10100285; DEG10250348;
argS 112 arginyl-tRNA synthetase	27	DEG10160081; DEG10230168; DEG10240020; DEG10180318; DEG10120144; DEG10350020; DEG10270225; DEG10380228; DEG10140084; DEG10330083; DEG10320175; DEG10340516; DEG10290353; DEG10170056; DEG10200407; DEG10060311; DEG10100191; DEG10010259; DEG10210210; DEG10360303; DEG10130019; DEG10190126; DEG10220065; DEG10250230; DEG10280448; DEG10020056; DEG10370219;
aroB 86 3-dehydroquinate synthase	7	DEG10130454; DEG10280002; DEG10050099; DEG10250498; DEG10310131; DEG10100410; DEG10200369;
aroC 125 Chorismate synthase	9	DEG10080112; DEG10050092; DEG10130248; DEG10330069; DEG10360070; DEG10250499; DEG10280523; DEG10100412; DEG10200378;
asd 98 Aspartate-semialdehyde dehydrogenase	16	DEG10010139; DEG10220113; DEG10330298; DEG10130082; DEG10360111; DEG10340074; DEG10050206; DEG10240377; DEG10230221; DEG10160294; DEG10150120; DEG10250719; DEG10100582; DEG10320294; DEG10190236; DEG10180519;
aspS 101 Aspartyl-tRNA synthetase	71	DEG10230041; DEG10290198; DEG10160082; DEG10230108; DEG10270474; DEG10070142; DEG10160126; DEG10150090; DEG10290095; DEG10060109; DEG10030264; DEG10370220; DEG10100563; DEG10010153; DEG10340426; DEG10180315; DEG10330200; DEG10120021; DEG10020181; DEG10270631; DEG10350280; DEG10140128; DEG10380068; DEG10380229; DEG10070078; DEG10280009; DEG10350040; DEG10320174; DEG10320231; DEG10330084; DEG101101…
atpA 127 ATP synthase subunit alpha	44	DEG10030559; DEG10380085; DEG10200418; DEG10380087; DEG10060328; DEG10150334; DEG10200416; DEG10360331; DEG10120357; DEG10230082; DEG10120359; DEG10210080; DEG10130026; DEG10350417; DEG10310006; DEG10290397; DEG10350419; DEG10130028; DEG10270237; DEG10250245; DEG10140165; DEG10280104; DEG10280102; DEG10250243; DEG10100207; DEG10240356; DEG10100205; DEG10240358; DEG10060330; DEG10270239; DEG100305…
atpD 111 ATP synthase subunit beta	52	DEG10030559; DEG10380085; DEG10200418; DEG10310006; DEG10060328; DEG10150334; DEG10200416; DEG10080206; DEG10120357; DEG10360316; DEG10120359; DEG10210080; DEG10130026; DEG10240272; DEG10350417; DEG10380087; DEG10290397; DEG10290395; DEG10340350; DEG10130028; DEG10230082; DEG10250245; DEG10140165; DEG10280104; DEG10280102; DEG10250243; DEG10240358; DEG10240356; DEG10100205; DEG10210078; DEG101002…
atpG 85 ATP synthase subunit gamma	19	DEG10130027; DEG10350418; DEG10240357; DEG10140096; DEG10250244; DEG10290396; DEG10200417; DEG10100206; DEG10080207; DEG10060329; DEG10360330; DEG10270238; DEG10210079; DEG10030560; DEG10070183; DEG10380086; DEG10280103; DEG10370085; DEG10120358;
carA 93 carbamoyl-phosphate synthase small chain	6	DEG10250259; DEG10130343; DEG10100221; DEG10350093; DEG10240302; DEG10280051;
cysK 78 cysteine synthase	7	DEG10350174; DEG10130192; DEG10120293; DEG10270228; DEG10100194; DEG10250233; DEG10350313;
dapA 74 Dihydrodipicolinate synthase	21	DEG10330063; DEG10270496; DEG10080171; DEG10230047; DEG10350274; DEG10340286; DEG10320197; DEG10290178; DEG10220439; DEG10180377; DEG10160062; DEG10360048; DEG10130493; DEG10200132; DEG10250534; DEG10100437; DEG10280080; DEG10190142; DEG10010140; DEG10050109; DEG10150232;
dapB 72 Dihydrodipicolinate reductase	21	DEG10340026; DEG10190004; DEG10070080; DEG10240136; DEG10220433; DEG10180009; DEG10270499; DEG10200436; DEG10080085; DEG10030471; DEG10050467; DEG10280033; DEG10130496; DEG10150289; DEG10360274; DEG10330006; DEG10320008; DEG10290098; DEG10010156; DEG10250539; DEG10160006;
dnaB 90 Replicative DNA helicase	30	DEG10170008; DEG10330337; DEG10010264; DEG10050567; DEG10230028; DEG10190283; DEG10020007; DEG10370223; DEG10350103; DEG10130289; DEG10290335; DEG10120221; DEG10180580; DEG10030066; DEG10060076; DEG10270016; DEG10340304; DEG10210214; DEG10380232; DEG10140196; DEG10220277; DEG10240260; DEG10160333; DEG10280467; DEG10200206; DEG10250016; DEG10100006; DEG10320337; DEG10070109; DEG10360282;
dnaG 109 DNA primase	25	DEG10120215; DEG10130353; DEG10240367; DEG10100370; DEG10010179; DEG10210086; DEG10060211; DEG10230266; DEG10320247; DEG10170208; DEG10140167; DEG10200373; DEG10370090; DEG10250453; DEG10380091; DEG10050169; DEG10270420; DEG10220377; DEG10180456; DEG10360024; DEG10160216; DEG10020170; DEG10070161; DEG10290119; DEG10330219;
dnaK 239 Chaperone protein DnaK	46	DEG10170214; DEG10240007; DEG10290207; DEG10150262; DEG10250060; DEG10220194; DEG10290096; DEG10240157; DEG10160001; DEG10360275; DEG10210188; DEG10200006; DEG10270062; DEG10230243; DEG10080013; DEG10160241; DEG10180385; DEG10380203; DEG10340449; DEG10350009; DEG10240216; DEG10130207; DEG10100038; DEG10280144; DEG10200186; DEG10330001; DEG10370193; DEG10290351; DEG10190198; DEG10180486; DEG100602…
efp 133 elongation factor P	15	DEG10140194; DEG10350297; DEG10290217; DEG10180585; DEG10270470; DEG10200101; DEG10060017; DEG10100408; DEG10070028; DEG10240206; DEG10250496; DEG10120006; DEG10030245; DEG10020167; DEG10170204;
engA 105 GTP-binding protein EngA	66	DEG10130096; DEG10030494; DEG10130311; DEG10150286; DEG10200195; DEG10170166; DEG10170194; DEG10060007; DEG10010137; DEG10120258; DEG10010182; DEG10150241; DEG10280349; DEG10220018; DEG10050356; DEG10350005; DEG10230249; DEG10060268; DEG10360036; DEG10240278; DEG10160061; DEG10380040; DEG10220019; DEG10070211; DEG10180396; DEG10140009; DEG10360159; DEG10170349; DEG10140144; DEG10240204; DEG100201…
eno 232 enolase	21	DEG10010237; DEG10100156; DEG10380080; DEG10350276; DEG10130245; DEG10320227; DEG10060336; DEG10140199; DEG10290297; DEG10250192; DEG10110158; DEG10170081; DEG10370079; DEG10330196; DEG10020073; DEG10270189; DEG10160193; DEG10210097; DEG10070168; DEG10190165; DEG10120154;
ffh 123 Signal recognition particle protein	56	DEG10240125; DEG10350369; DEG10270524; DEG10100467; DEG10330294; DEG10380066; DEG10280268; DEG10060239; DEG10230083; DEG10350024; DEG10110193; DEG10320217; DEG10280321; DEG10070065; DEG10370131; DEG10080130; DEG10020123; DEG10160183; DEG10340351; DEG10020124; DEG10070070; DEG10230049; DEG10210140; DEG10180523; DEG10180407; DEG10330185; DEG10190158; DEG10120191; DEG10030109; DEG10130268; DEG101701…
fmt 116 Methionyl-tRNA formyltransferase	38	DEG10240003; DEG10330331; DEG10060300; DEG10180208; DEG10010113; DEG10340404; DEG10270171; DEG10050569; DEG10310005; DEG10320263; DEG10230268; DEG10380180; DEG10070214; DEG10160327; DEG10250267; DEG10290009; DEG10190203; DEG10030007; DEG10070114; DEG10210163; DEG10290147; DEG10370165; DEG10180489; DEG10100227; DEG10150004; DEG10020090; DEG10140017; DEG10270255; DEG10050518; DEG10220436; DEG102402…
folA 71 Dihydrofolate reductase	25	DEG10060193; DEG10120040; DEG10340385; DEG10150012; DEG10010151; DEG10070193; DEG10140203; DEG10250537; DEG10360015; DEG10200310; DEG10280411; DEG10180010; DEG10290317; DEG10130087; DEG10170184; DEG10380113; DEG10220457; DEG10350306; DEG10190005; DEG10370107; DEG10210110; DEG10050323; DEG10030078; DEG10320009; DEG10020156;
folD 126 bifunctional protein folD	20	DEG10290173; DEG10140091; DEG10150189; DEG10270593; DEG10160158; DEG10070147; DEG10130339; DEG10350282; DEG10320063; DEG10060008; DEG10310111; DEG10120105; DEG10360076; DEG10100532; DEG10330161; DEG10240209; DEG10190059; DEG10250662; DEG10110039; DEG10010172;
frr 147 Ribosome-recycling factor (RRF)	30	DEG10230126; DEG10130197; DEG10290153; DEG10270518; DEG10010131; DEG10330037; DEG10120044; DEG10050292; DEG10340098; DEG10150096; DEG10320036; DEG10200260; DEG10190031; DEG10240237; DEG10250559; DEG10070051; DEG10210145; DEG10280062; DEG10370059; DEG10060354; DEG10030447; DEG10100457; DEG10310023; DEG10160036; DEG10380056; DEG10140072; DEG10170158; DEG10360146; DEG10220391; DEG10180042;
ftsH 90 cell division protein	26	DEG10190184; DEG10080192; DEG10120163; DEG10200390; DEG10380004; DEG10360272; DEG10330229; DEG10250396; DEG10140307; DEG10160226; DEG10100569; DEG10110173; DEG10290109; DEG10240299; DEG10340120; DEG10130342; DEG10350095; DEG10350460; DEG10250704; DEG10370004; DEG10220007; DEG10230277; DEG10280402; DEG10020038; DEG10060369; DEG10030130;
ftsY 91 cell division protein FtsY	58	DEG10230049; DEG10210115; DEG10170147; DEG10240026; DEG10330294; DEG10280268; DEG10060239; DEG10070070; DEG10350024; DEG10110193; DEG10200459; DEG10280321; DEG10020124; DEG10350369; DEG10370131; DEG10080130; DEG10020123; DEG10160183; DEG10340351; DEG10380066; DEG10230083; DEG10240125; DEG10210140; DEG10180523; DEG10180407; DEG10320298; DEG10190240; DEG10120191; DEG10140264; DEG10130268; DEG102705…
ftsZ 184 Cell division protein ftsZ	31	DEG10340057; DEG10290360; DEG10350376; DEG10030475; DEG10070204; DEG10310088; DEG10140186; DEG10230203; DEG10160021; DEG10190018; DEG10110013; DEG10200339; DEG10370157; DEG10100322; DEG10210062; DEG10380170; DEG10330022; DEG10240115; DEG10050413; DEG10120032; DEG10010109; DEG10080167; DEG10360220; DEG10060191; DEG10180024; DEG10280449; DEG10130478; DEG10250404; DEG10020110; DEG10320022; DEG101701…
fusA 171 Elongation factor G	86	DEG10150286; DEG10020086; DEG10210198; DEG10100449; DEG10350413; DEG10180508; DEG10180509; DEG10340483; DEG10110170; DEG10340049; DEG10120051; DEG10060114; DEG10120365; DEG10360266; DEG10350405; DEG10350406; DEG10180471; DEG10340492; DEG10250133; DEG10250132; DEG10020174; DEG10140150; DEG10030135; DEG10230160; DEG10110190; DEG10010032; DEG10160222; DEG10180568; DEG10370036; DEG10280414; DEG103202…
gap 122 glyceraldehyde-3-phosphate dehydrogenase	26	DEG10060242; DEG10230289; DEG10100232; DEG10270261; DEG10020194; DEG10280266; DEG10220016; DEG10340137; DEG10370037; DEG10250274; DEG10170077; DEG10160091; DEG10130309; DEG10210197; DEG10050001; DEG10180303; DEG10190123; DEG10380032; DEG10360021; DEG10130176; DEG10140018; DEG10320124; DEG10310185; DEG10330093; DEG10020070; DEG10070229;
glmS 87 glucosamine--fructose-6-phosphate	27	DEG10100542; DEG10150333; DEG10370138; DEG10120122; DEG10250670; DEG10020242; DEG10180545; DEG10200027; DEG10290391; DEG10190260; DEG10070011; DEG10070113; DEG10170302; DEG10240015; DEG10280494; DEG10130187; DEG10380152; DEG10010067; DEG10360327; DEG10210196; DEG10250154; DEG10350017; DEG10270602; DEG10270149; DEG10310182; DEG10100131; DEG10320312;
gltA 125 Citrate synthase	6	DEG10270203; DEG10130349; DEG10250165; DEG10240376; DEG10350491; DEG10280364;
gltX1 129 glutamyl-tRNA synthetase	49	DEG10050487; DEG10130234; DEG10030209; DEG10270537; DEG10230068; DEG10230162; DEG10240227; DEG10340318; DEG10050111; DEG10190138; DEG10150119; DEG10280365; DEG10220425; DEG10320075; DEG10210203; DEG10150191; DEG10360112; DEG10160067; DEG10370032; DEG10380029; DEG10160144; DEG10020041; DEG10070232; DEG10180117; DEG10140266; DEG10130461; DEG10330147; DEG10360074; DEG10100479; DEG10290169; DEG101700…
glyA 251 Serine hydroxymethyltransferase	17	DEG10350437; DEG10350340; DEG10360253; DEG10250204; DEG10120284; DEG10130263; DEG10150275; DEG10280131; DEG10010253; DEG10020234; DEG10270194; DEG10240161; DEG10160056; DEG10140131; DEG10060325; DEG10330057; DEG10180392;
gmk 99 guanylate kinase	27	DEG10130451; DEG10230101; DEG10010111; DEG10120168; DEG10340379; DEG10180540; DEG10140269; DEG10380181; DEG10060088; DEG10080056; DEG10250261; DEG10200213; DEG10240176; DEG10210164; DEG10320306; DEG10290064; DEG10100223; DEG10330282; DEG10050642; DEG10360324; DEG10160278; DEG10350326; DEG10280276; DEG10220294; DEG10370166; DEG10170134; DEG10190251;
greA 82 Transcription elongation factor GreA	8	DEG10170220; DEG10250200; DEG10070073; DEG10140210; DEG10310029; DEG10020176; DEG10080151; DEG10060232;
groEL 105 Chaperonin	26	DEG10170284; DEG10060323; DEG10010077; DEG10360216; DEG10350338; DEG10270080; DEG10340356; DEG10380223; DEG10320342; DEG10030742; DEG10180584; DEG10100059; DEG10250085; DEG10120323; DEG10110220; DEG10290080; DEG10330342; DEG10100537; DEG10240163; DEG10230091; DEG10210039; DEG10220290; DEG10160337; DEG10370214; DEG10070105; DEG10200093;
groEL1 125 Chaperonin GroEL	26	DEG10170284; DEG10060323; DEG10010077; DEG10360216; DEG10350338; DEG10270080; DEG10340356; DEG10380223; DEG10320342; DEG10030742; DEG10180584; DEG10100059; DEG10250085; DEG10120323; DEG10110220; DEG10290080; DEG10330342; DEG10100537; DEG10200093; DEG10230091; DEG10210039; DEG10220290; DEG10160337; DEG10370214; DEG10070105; DEG10240163;
guaA 142 GMP synthase	24	DEG10170020; DEG10270006; DEG10050500; DEG10280368; DEG10270597; DEG10020024; DEG10250005; DEG10360157; DEG10120208; DEG10100221; DEG10350093; DEG10050104; DEG10250666; DEG10350246; DEG10100534; DEG10250259; DEG10130295; DEG10240249; DEG10130018; DEG10080069; DEG10220125; DEG10280158; DEG10240302; DEG10280051;
guaB 93 Inosine-5'-monophosphate dehydrogenase	19	DEG10240247; DEG10150086; DEG10220288; DEG10070111; DEG10020023; DEG10240037; DEG10270599; DEG10100536; DEG10080148; DEG10250667; DEG10360158; DEG10280044; DEG10250668; DEG10010005; DEG10270598; DEG10130475; DEG10310139; DEG10350247; DEG10200324;
gyrA 158 DNA gyrase subunit A	50	DEG10060003; DEG10200196; DEG10290228; DEG10320187; DEG10170177; DEG10120126; DEG10230048; DEG10170005; DEG10330078; DEG10200197; DEG10270005; DEG10150117; DEG10180351; DEG10160208; DEG10190132; DEG10180449; DEG10020004; DEG10140142; DEG10370111; DEG10110131; DEG10280495; DEG10280027; DEG10210120; DEG10210122; DEG10250004; DEG10290331; DEG10130327; DEG10140048; DEG10060172; DEG10330211; DEG103402…
gyrB 121 DNA gyrase subunit B	57	DEG10030490; DEG10340055; DEG10170176; DEG10060002; DEG10170004; DEG10270004; DEG10120327; DEG10190175; DEG10050551; DEG10160209; DEG10200287; DEG10350001; DEG10230200; DEG10220076; DEG10370110; DEG10020003; DEG10130002; DEG10140141; DEG10250003; DEG10020149; DEG10370077; DEG10210123; DEG10290006; DEG10290333; DEG10030004; DEG10320307; DEG10240353; DEG10280496; DEG10060171; DEG10350069; DEG103302…
hemE 180 uroporphyrinogen decarboxylase	17	DEG10030053; DEG10350416; DEG10330260; DEG10240355; DEG10270485; DEG10320333; DEG10200480; DEG10180574; DEG10290069; DEG10130299; DEG10150309; DEG10280295; DEG10160257; DEG10250521; DEG10120367; DEG10110214; DEG10360302;
hisD 98 histidinol dehydrogenase	5	DEG10250321; DEG10130112; DEG10280286; DEG10270301; DEG10100258;
hisF 79 Imidazole glycerol phosphate synthase subunit	10	DEG10360119; DEG10100263; DEG10100262; DEG10050161; DEG10250325; DEG10280279; DEG10280280; DEG10130468; DEG10130467; DEG10250326;
hisG 73 ATP phosphoribosyl transferase	6	DEG10100317; DEG10250397; DEG10050158; DEG10130111; DEG10280287; DEG10270370;
hisS 151 histidyl-tRNA synthetase	30	DEG10130095; DEG10270475; DEG10060024; DEG10220456; DEG10020182; DEG10340359; DEG10240276; DEG10160060; DEG10370221; DEG10210142; DEG10140129; DEG10320199; DEG10330061; DEG10170228; DEG10190144; DEG10200424; DEG10120363; DEG10210212; DEG10080218; DEG10100416; DEG10230092; DEG10380230; DEG10350115; DEG10250504; DEG10280507; DEG10180381; DEG10290282; DEG10360160; DEG10010193; DEG10110144;
ileS 129 isoleucyl-tRNA synthetase	91	DEG10330352; DEG10290306; DEG10160148; DEG10240062; DEG10230300; DEG10340272; DEG10280301; DEG10130006; DEG10290105; DEG10170264; DEG10210040; DEG10030147; DEG10060284; DEG10120199; DEG10160079; DEG10070203; DEG10220258; DEG10180006; DEG10320184; DEG10310102; DEG10010110; DEG10020186; DEG10120108; DEG10240137; DEG10170240; DEG10360173; DEG10320349; DEG10210063; DEG10010218; DEG10190066; DEG103801…
ilvA 72 Threonine dehydratase	14	DEG10130192; DEG10100268; DEG10130038; DEG10130102; DEG10250330; DEG10270228; DEG10100194; DEG10250233; DEG10280282; DEG10070217; DEG10270292; DEG10250310; DEG10270307; DEG10050519;
ilvC 117 ketol-acid reductoisomerase	8	DEG10100483; DEG10350074; DEG10240080; DEG10130393; DEG10270541; DEG10200308; DEG10280099; DEG10250588;
ilvD 89 Dihydroxy-acid dehydratase	7	DEG10350063; DEG10240068; DEG10280502; DEG10100014; DEG10300056; DEG10250028; DEG10270032;
infA 75 translation initiation factor IF-1	25	DEG10170312; DEG10050175; DEG10010058; DEG10100549; DEG10060144; DEG10320086; DEG10250679; DEG10330142; DEG10210027; DEG10030338; DEG10190071; DEG10240318; DEG10120192; DEG10130081; DEG10150146; DEG10340459; DEG10160139; DEG10080250; DEG10020256; DEG10140219; DEG10370020; DEG10290248; DEG10280500; DEG10200327; DEG10220399;
infB 144 translation initiation factor IF-2	100	DEG10150286; DEG10370177; DEG10020086; DEG10210198; DEG10270026; DEG10100449; DEG10350413; DEG10270156; DEG10180508; DEG10340483; DEG10280309; DEG10100036; DEG10110170; DEG10340049; DEG10120051; DEG10060114; DEG10120365; DEG10360266; DEG10250009; DEG10270346; DEG10350111; DEG10350405; DEG10180471; DEG10340492; DEG10250133; DEG10250132; DEG10020174; DEG10140150; DEG10250685; DEG10250684; DEG100301…
infC 121 translation initiation factor IF-3	27	DEG10030595; DEG10100277; DEG10060164; DEG10010207; DEG10220197; DEG10380102; DEG10360093; DEG10080017; DEG10280284; DEG10200124; DEG10340212; DEG10130386; DEG10070155; DEG10170246; DEG10160094; DEG10290211; DEG10230016; DEG10050473; DEG10120269; DEG10020191; DEG10190120; DEG10140092; DEG10210135; DEG10330096; DEG10180288; DEG10250342; DEG10320128;
katA 74 catalase	1	DEG10260019;
ksgA 122 Dimethyladenosine transferase	7	DEG10290316; DEG10050176; DEG10270183; DEG10030079; DEG10220031; DEG10310225; DEG10300018;
ldh 77 L-lactate dehydrogenase	4	DEG10050433; DEG10280153; DEG10020293; DEG10200456;
lepA 82 GTP-binding protein LepA	89	DEG10150286; DEG10020086; DEG10210198; DEG10100449; DEG10350413; DEG10270224; DEG10180508; DEG10180509; DEG10250229; DEG10340483; DEG10110170; DEG10340049; DEG10100190; DEG10120051; DEG10060114; DEG10120365; DEG10360266; DEG10350405; DEG10350406; DEG10180471; DEG10340492; DEG10250133; DEG10250132; DEG10020174; DEG10020137; DEG10030135; DEG10230160; DEG10110190; DEG10280185; DEG10010033; DEG101805…
leuB 89 3-isopropylmalate dehydrogenase	12	DEG10240059; DEG10100480; DEG10130080; DEG10330110; DEG10270538; DEG10280489; DEG10350057; DEG10250586; DEG10260017; DEG10160108; DEG10050347; DEG10110075;
leuC 80 3-isopropylmalate dehydratase large subunit	16	DEG10260002; DEG10120348; DEG10310107; DEG10270536; DEG10280512; DEG10240369; DEG10290068; DEG10360072; DEG10200458; DEG10250584; DEG10270272; DEG10100247; DEG10050348; DEG10350493; DEG10130078; DEG10250287;
leuS 143 leucyl-tRNA synthetase	41	DEG10160148; DEG10330151; DEG10170264; DEG10060273; DEG10380169; DEG10250186; DEG10230300; DEG10200472; DEG10380024; DEG10320072; DEG10220171; DEG10050332; DEG10180113; DEG10280301; DEG10290105; DEG10370155; DEG10120199; DEG10360173; DEG10210040; DEG10210063; DEG10010218; DEG10240137; DEG10130366; DEG10350361; DEG10060222; DEG10140025; DEG10270182; DEG10270013; DEG10230180; DEG10020210; DEG101201…
lysA 84 diaminopimelate decarboxylase	9	DEG10280304; DEG10100192; DEG10080050; DEG10250231; DEG10280503; DEG10270226; DEG10340035; DEG10130332; DEG10200058;
lysC 91 Aspartate kinase	16	DEG10050040; DEG10270648; DEG10360039; DEG10130174; DEG10030465; DEG10290290; DEG10280491; DEG10200111; DEG10240225; DEG10350268; DEG10150095; DEG10360147; DEG10250720; DEG10100583; DEG10080227; DEG10220008;
metG 119 methionyl-tRNA synthetase	53	DEG10160148; DEG10330151; DEG10320184; DEG10170025; DEG10380169; DEG10010199; DEG10010010; DEG10020186; DEG10100151; DEG10140185; DEG10380024; DEG10320072; DEG10220171; DEG10170240; DEG10050332; DEG10180113; DEG10330081; DEG10280301; DEG10130122; DEG10240137; DEG10290105; DEG10190066; DEG10370053; DEG10010218; DEG10140025; DEG10020210; DEG10370155; DEG10250186; DEG10200182; DEG10050455; DEG103800…
metK 121 S-adenosylmethionine synthase	30	DEG10340012; DEG10130250; DEG10120331; DEG10290091; DEG10080031; DEG10230184; DEG10320238; DEG10190171; DEG10160205; DEG10250264; DEG10330208; DEG10170266; DEG10220389; DEG10010219; DEG10380159; DEG10240011; DEG10100226; DEG10030087; DEG10350014; DEG10060034; DEG10280374; DEG10020211; DEG10270253; DEG10180439; DEG10070146; DEG10200012; DEG10210133; DEG10370145; DEG10110166; DEG10140274;
miaA 92 tRNA dimethylallyltransferase	12	DEG10270492; DEG10130278; DEG10050031; DEG10330347; DEG10180589; DEG10100432; DEG10120240; DEG10280097; DEG10250530; DEG10200305; DEG10160342; DEG10290077;
murA 100 UDP-N-acetylglucosamine	25	DEG10260011; DEG10080106; DEG10290344; DEG10200439; DEG10190189; DEG10340375; DEG10170295; DEG10270240; DEG10360236; DEG10320254; DEG10250246; DEG10070059; DEG10100209; DEG10320092; DEG10020231; DEG10010252; DEG10030507; DEG10120111; DEG10220236; DEG10160232; DEG10130110; DEG10230099; DEG10330235; DEG10200328; DEG10280119;
ndk 162 nucleoside diphosphate kinase	9	DEG10150082; DEG10350113; DEG10030162; DEG10290209; DEG10240274; DEG10280006; DEG10200220; DEG10340412; DEG10180383;
nth 73 Endonuclease III	1	DEG10050614;
nusA 73 Transcription elongation protein	28	DEG10190183; DEG10010136; DEG10350217; DEG10080305; DEG10370178; DEG10330226; DEG10160223; DEG10110171; DEG10070137; DEG10250550; DEG10170163; DEG10340048; DEG10270507; DEG10220059; DEG10240294; DEG10060112; DEG10230194; DEG10100450; DEG10120366; DEG10360267; DEG10200010; DEG10130058; DEG10020136; DEG10380191; DEG10140070; DEG10290113; DEG10310049; DEG10030134;
nusG 121 Transcription anti-termination protein NusG	20	DEG10200385; DEG10330266; DEG10030046; DEG10350412; DEG10270112; DEG10280259; DEG10240346; DEG10340490; DEG10310052; DEG10050240; DEG10250122; DEG10290021; DEG10230159; DEG10130047; DEG10190275; DEG10160263; DEG10360211; DEG10120340; DEG10080222; DEG10220333;
obgE 122 GTPase ObgE	30	DEG10200195; DEG10190185; DEG10170235; DEG10240122; DEG10350373; DEG10210085; DEG10020183; DEG10200048; DEG10160228; DEG10140057; DEG10250476; DEG10110174; DEG10280434; DEG10070058; DEG10060316; DEG10270446; DEG10380157; DEG10130308; DEG10120388; DEG10290318; DEG10220166; DEG10180201; DEG10180473; DEG10100391; DEG10370143; DEG10020018; DEG10330231; DEG10070001; DEG10010194; DEG10140136;
pgi 73 glucose-6-phosphate isomerase	16	DEG10210205; DEG10340391; DEG10020081; DEG10290311; DEG10380026; DEG10260101; DEG10070233; DEG10200034; DEG10220238; DEG10250171; DEG10230110; DEG10120162; DEG10170096; DEG10140040; DEG10100140; DEG10370030;
pgk 194 phosphoglycerate kinase	23	DEG10130237; DEG10100233; DEG10010240; DEG10290093; DEG10140086; DEG10160203; DEG10230087; DEG10320237; DEG10340353; DEG10370204; DEG10170078; DEG10070030; DEG10330206; DEG10210041; DEG10220080; DEG10050168; DEG10060241; DEG10030088; DEG10180437; DEG10270262; DEG10250275; DEG10020071; DEG10190170;
pheA 69 Prephenate dehydratase	5	DEG10310031; DEG10280509; DEG10130259; DEG10050414; DEG10250755;
pheS 121 phenylalanyl-tRNA synthetase subunit alpha	29	DEG10060162; DEG10380088; DEG10010204; DEG10100278; DEG10360091; DEG10050468; DEG10200121; DEG10280242; DEG10190118; DEG10230086; DEG10130383; DEG10340352; DEG10320131; DEG10020101; DEG10290190; DEG10170120; DEG10330100; DEG10120202; DEG10160098; DEG10150140; DEG10210098; DEG10220370; DEG10350220; DEG10270315; DEG10080066; DEG10250344; DEG10030248; DEG10370087; DEG10140134;
pnp 176 Polyribonucleotide nucleotidyltransferase	30	DEG10100275; DEG10330136; DEG10130272; DEG10200437; DEG10290226; DEG10350318; DEG10200007; DEG10180469; DEG10250540; DEG10370112; DEG10260064; DEG10250339; DEG10190076; DEG10210121; DEG10030375; DEG10240184; DEG10270500; DEG10320095; DEG10160134; DEG10340147; DEG10360265; DEG10380118; DEG10050436; DEG10020139; DEG10050181; DEG10350077; DEG10240084; DEG10360126; DEG10130071; DEG10290116;
polA 73 DNA polymerase I	16	DEG10100274; DEG10380025; DEG10290388; DEG10370029; DEG10270313; DEG10340018; DEG10300115; DEG10160269; DEG10330273; DEG10060219; DEG10250338; DEG10130376; DEG10020195; DEG10140287; DEG10110207; DEG10210008;
ppa 76 inorganic pyrophosphatase	16	DEG10200011; DEG10130033; DEG10330351; DEG10180595; DEG10050058; DEG10140175; DEG10120212; DEG10030510; DEG10360179; DEG10320347; DEG10250708; DEG10060290; DEG10160346; DEG10270637; DEG10190292; DEG10240074;
prfA 75 Peptide chain release factor 1	51	DEG10340132; DEG10160089; DEG10230286; DEG10340070; DEG10320161; DEG10360257; DEG10100500; DEG10050564; DEG10170297; DEG10220446; DEG10250614; DEG10130286; DEG10200238; DEG10220263; DEG10350279; DEG10320232; DEG10060216; DEG10330201; DEG10070056; DEG10140028; DEG10370075; DEG10170071; DEG10070038; DEG10020065; DEG10360152; DEG10150279; DEG10100198; DEG10270559; DEG10120325; DEG10380135; DEG101101…
proA 83 gamma-glutamyl phosphate reductase	5	DEG10220146; DEG10240139; DEG10130093; DEG10350360; DEG10280229;
proS 74 prolyl-tRNA synthetase	44	DEG10030594; DEG10240124; DEG10030179; DEG10220196; DEG10010134; DEG10340293; DEG10220203; DEG10360094; DEG10350370; DEG10160093; DEG10160049; DEG10340211; DEG10380220; DEG10130123; DEG10110078; DEG10050493; DEG10180054; DEG10120270; DEG10290274; DEG10170161; DEG10120305; DEG10270508; DEG10230053; DEG10320127; DEG10230015; DEG10280231; DEG10210193; DEG10100451; DEG10360042; DEG10290210; DEG101502…
prsA 143 Ribose-phosphate pyrophosphokinase	28	DEG10120236; DEG10240029; DEG10060045; DEG10160085; DEG10170027; DEG10250190; DEG10130356; DEG10010013; DEG10350025; DEG10380006; DEG10340271; DEG10220013; DEG10330087; DEG10210006; DEG10290330; DEG10100154; DEG10230034; DEG10050578; DEG10270187; DEG10360260; DEG10370006; DEG10180204; DEG10080122; DEG10190101; DEG10020034; DEG10320165; DEG10200079; DEG10140039;
purA 128 Adenylo succinate synthetase	10	DEG10250063; DEG10130178; DEG10350117; DEG10270064; DEG10240279; DEG10100041; DEG10030539; DEG10280506; DEG10360284; DEG10220310;
purD 81 Phosphoribosylamine--glycine ligase	13	DEG10130292; DEG10330246; DEG10150294; DEG10050320; DEG10270137; DEG10250149; DEG10120148; DEG10030037; DEG10320260; DEG10100125; DEG10160243; DEG10360280; DEG10310164;
purE 84 Phosphoribosyl amino imidazole carboxylase	4	DEG10340513; DEG10220210; DEG10100525; DEG10280351;
purF 72 amidophosphoribosyltransferase	33	DEG10250758; DEG10100542; DEG10100607; DEG10150333; DEG10290391; DEG10120122; DEG10250670; DEG10020242; DEG10180545; DEG10270676; DEG10200027; DEG10370138; DEG10250431; DEG10190260; DEG10070011; DEG10100131; DEG10170302; DEG10240015; DEG10280494; DEG10130187; DEG10380152; DEG10100345; DEG10010067; DEG10360327; DEG10210196; DEG10270602; DEG10350017; DEG10250154; DEG10270149; DEG10310182; DEG100701…
purH 80 bifunctional	8	DEG10130291; DEG10270172; DEG10250177; DEG10260100; DEG10220182; DEG10340450; DEG10280056; DEG10100145;
pyk 205 Pyruvate kinase	13	DEG10140083; DEG10300074; DEG10270310; DEG10060183; DEG10070152; DEG10380153; DEG10370139; DEG10170252; DEG10050566; DEG10020196; DEG10210090; DEG10250333; DEG10100271;
pyrB 106 aspartate carbamoyltransferase	9	DEG10130179; DEG10130195; DEG10280190; DEG10100218; DEG10250256; DEG10100284; DEG10280094; DEG10270250; DEG10240054;
pyrD 85 Dihydroorotate dehydrogenase 2	6	DEG10260012; DEG10130186; DEG10350211; DEG10250401; DEG10300053; DEG10270373;
pyrH 124 uridylate kinase	31	DEG10230125; DEG10130196; DEG10270519; DEG10290152; DEG10120043; DEG10330036; DEG10320035; DEG10360039; DEG10150095; DEG10070153; DEG10350258; DEG10110017; DEG10190030; DEG10240236; DEG10210146; DEG10370058; DEG10060353; DEG10340100; DEG10050387; DEG10310170; DEG10100458; DEG10030448; DEG10160035; DEG10380055; DEG10140073; DEG10200261; DEG10360147; DEG10220392; DEG10250560; DEG10180041; DEG101701…
recA 105 recombinase A	5	DEG10020142; DEG10280079; DEG10160189; DEG10080023; DEG10330191;
rho 105 Transcription termination factor Rho	54	DEG10200477; DEG10030559; DEG10100394; DEG10380085; DEG10190182; DEG10310006; DEG10060328; DEG10170196; DEG10200416; DEG10350417; DEG10080206; DEG10120357; DEG10140097; DEG10350216; DEG10360316; DEG10180471; DEG10210080; DEG10240272; DEG10220347; DEG10380087; DEG10290395; DEG10340350; DEG10130028; DEG10230082; DEG10250245; DEG10140165; DEG10280104; DEG10250477; DEG10280102; DEG10290065; DEG102403…
rnc 81 Ribonuclease III	11	DEG10180397; DEG10270525; DEG10100468; DEG10020121; DEG10320206; DEG10010120; DEG10190150; DEG10250569; DEG10080111; DEG10050006; DEG10290130;
rpe 80 Ribulose-phosphate 3-epimerase	15	DEG10360029; DEG10070087; DEG10290060; DEG10050179; DEG10220096; DEG10130116; DEG10150022; DEG10200023; DEG10070227; DEG10180517; DEG10170139; DEG10280217; DEG10270256; DEG10250268; DEG10080276;
rplA 115 50S ribosomal protein L1	20	DEG10290023; DEG10340488; DEG10230158; DEG10170041; DEG10380054; DEG10120338; DEG10060064; DEG10240344; DEG10030048; DEG10360209; DEG10150031; DEG10370057; DEG10250124; DEG10210147; DEG10020044; DEG10220331; DEG10130049; DEG10280261; DEG10140007; DEG10010025;
rplB 126 50S ribosomal protein L2	30	DEG10010038; DEG10360199; DEG10030534; DEG10160303; DEG10370012; DEG10190226; DEG10180503; DEG10280180; DEG10330307; DEG10240333; DEG10120056; DEG10130429; DEG10050268; DEG10230151; DEG10110187; DEG10220417; DEG10380011; DEG10020275; DEG10060125; DEG10350402; DEG10270126; DEG10340478; DEG10200138; DEG10100106; DEG10290035; DEG10250137; DEG10210013; DEG10170331; DEG10140238; DEG10320286;
rplC 124 50S ribosomal protein L3	30	DEG10130432; DEG10310224; DEG10060122; DEG10220420; DEG10030537; DEG10010035; DEG10370010; DEG10160300; DEG10190229; DEG10340481; DEG10280183; DEG10180506; DEG10290032; DEG10140241; DEG10330304; DEG10240336; DEG10120053; DEG10230153; DEG10110189; DEG10350404; DEG10380010; DEG10200135; DEG10360201; DEG10270124; DEG10020278; DEG10320289; DEG10210010; DEG10100103; DEG10250135; DEG10170334;
rplD 113 50S ribosomal protein L4	30	DEG10130431; DEG10280182; DEG10060123; DEG10310223; DEG10030536; DEG10010036; DEG10370011; DEG10080262; DEG10160301; DEG10190228; DEG10340480; DEG10180505; DEG10330305; DEG10140240; DEG10250136; DEG10240335; DEG10120054; DEG10230152; DEG10110188; DEG10200136; DEG10020277; DEG10350403; DEG10210011; DEG10360200; DEG10270125; DEG10220419; DEG10320288; DEG10100104; DEG10290033; DEG10170333;
rplE 123 50S ribosomal protein L5	27	DEG10240326; DEG10150044; DEG10120065; DEG10230149; DEG10360196; DEG10050277; DEG10020266; DEG10210020; DEG10340469; DEG10290044; DEG10100115; DEG10320277; DEG10200147; DEG10140229; DEG10130420; DEG10170322; DEG10010047; DEG10060134; DEG10110185; DEG10030525; DEG10350400; DEG10080256; DEG10160312; DEG10190217; DEG10280171; DEG10220409; DEG10330316;
rplF 107 50S ribosomal protein L6	31	DEG10240324; DEG10170319; DEG10130417; DEG10180496; DEG10360194; DEG10230148; DEG10020263; DEG10120068; DEG10110184; DEG10340466; DEG10220406; DEG10370016; DEG10210022; DEG10270131; DEG10140226; DEG10320274; DEG10280168; DEG10100117; DEG10350399; DEG10150046; DEG10290047; DEG10060137; DEG10050280; DEG10010050; DEG10030522; DEG10380015; DEG10250143; DEG10160315; DEG10200150; DEG10190214; DEG103303…
rplI 126 50S ribosomal protein L9	5	DEG10030065; DEG10020006; DEG10140197; DEG10060075; DEG10010265;
rplJ 100 50S ribosomal protein L10	23	DEG10170042; DEG10120337; DEG10240343; DEG10160261; DEG10060295; DEG10330264; DEG10350410; DEG10180569; DEG10290024; DEG10020045; DEG10140108; DEG10320329; DEG10200082; DEG10280380; DEG10030049; DEG10250127; DEG10100090; DEG10010026; DEG10310054; DEG10210112; DEG10360208; DEG10130050; DEG10190276;
rplK 118 50S ribosomal protein L11	25	DEG10170040; DEG10120339; DEG10240345; DEG10060063; DEG10150030; DEG10290022; DEG10280260; DEG10160262; DEG10080221; DEG10100089; DEG10340489; DEG10350411; DEG10330265; DEG10020043; DEG10250123; DEG10200088; DEG10130048; DEG10320328; DEG10310053; DEG10140006; DEG10050166; DEG10030047; DEG10360210; DEG10220332; DEG10210148;
rplL 111 50S ribosomal protein L7/L12	25	DEG10030050; DEG10060296; DEG10170043; DEG10120336; DEG10240342; DEG10150032; DEG10220329; DEG10160260; DEG10110211; DEG10330263; DEG10340486; DEG10290025; DEG10140107; DEG10020046; DEG10310055; DEG10200083; DEG10100091; DEG10010027; DEG10360207; DEG10210113; DEG10180570; DEG10130051; DEG10190277; DEG10320330; DEG10280379;
rplM 121 50S ribosomal protein L13	28	DEG10240144; DEG10290341; DEG10100544; DEG10130371; DEG10340425; DEG10060339; DEG10320258; DEG10360234; DEG10350355; DEG10080010; DEG10020248; DEG10330240; DEG10280497; DEG10310194; DEG10050527; DEG10250673; DEG10180481; DEG10190194; DEG10170306; DEG10140190; DEG10010064; DEG10220339; DEG10150258; DEG10120287; DEG10160237; DEG10210189; DEG10200175; DEG10030117;
rplN 112 50S ribosomal protein L14	24	DEG10290042; DEG10240328; DEG10020268; DEG10120063; DEG10050275; DEG10180500; DEG10100113; DEG10200145; DEG10320279; DEG10130422; DEG10170324; DEG10150042; DEG10060132; DEG10010045; DEG10160310; DEG10030527; DEG10340471; DEG10220411; DEG10080258; DEG10280173; DEG10140231; DEG10330314; DEG10210019; DEG10190219;
rplO 102 50S ribosomal protein L15	26	DEG10290051; DEG10170315; DEG10240320; DEG10130413; DEG10010054; DEG10180493; DEG10060140; DEG10360192; DEG10030518; DEG10230146; DEG10340462; DEG10220402; DEG10320270; DEG10350397; DEG10140223; DEG10280164; DEG10330323; DEG10150049; DEG10120072; DEG10050284; DEG10110181; DEG10160319; DEG10080253; DEG10020259; DEG10200153; DEG10190210;
rplP 102 50S ribosomal protein L16	28	DEG10290039; DEG10360197; DEG10120060; DEG10150039; DEG10030530; DEG10050272; DEG10370015; DEG10160307; DEG10250140; DEG10100110; DEG10060129; DEG10190222; DEG10200142; DEG10340474; DEG10170327; DEG10240330; DEG10130425; DEG10010042; DEG10110186; DEG10380013; DEG10220413; DEG10020271; DEG10270128; DEG10140234; DEG10210017; DEG10280176; DEG10320282; DEG10330311;
rplQ 115 50S ribosomal protein L17	22	DEG10150053; DEG10330330; DEG10060149; DEG10290057; DEG10080248; DEG10250675; DEG10030511; DEG10160326; DEG10190204; DEG10240312; DEG10170307; DEG10130407; DEG10360186; DEG10010063; DEG10050289; DEG10120079; DEG10020251; DEG10370024; DEG10140214; DEG10210030; DEG10320264; DEG10200159;
rplR 98 50S ribosomal protein L18	24	DEG10240323; DEG10170318; DEG10130416; DEG10010051; DEG10020262; DEG10120069; DEG10220405; DEG10340465; DEG10210023; DEG10140225; DEG10320273; DEG10100118; DEG10280167; DEG10150047; DEG10060138; DEG10330320; DEG10290048; DEG10180495; DEG10050281; DEG10030521; DEG10310216; DEG10160316; DEG10200151; DEG10190213;
rplS 114 50S ribosomal protein L19	19	DEG10130446; DEG10050095; DEG10280270; DEG10240192; DEG10010126; DEG10160179; DEG10100463; DEG10060360; DEG10330181; DEG10020127; DEG10180403; DEG10210125; DEG10030113; DEG10140172; DEG10200031; DEG10290137; DEG10170151; DEG10320213; DEG10190155;
rplT 110 50S ribosomal protein L20	23	DEG10030597; DEG10150139; DEG10060166; DEG10010205; DEG10220199; DEG10020189; DEG10360092; DEG10340214; DEG10200122; DEG10190119; DEG10130384; DEG10080019; DEG10170244; DEG10320130; DEG10160096; DEG10290213; DEG10050475; DEG10120267; DEG10140094; DEG10210134; DEG10250343; DEG10180287; DEG10330098;
rplU 92 50S ribosomal protein L21	19	DEG10190187; DEG10220350; DEG10160230; DEG10320252; DEG10130364; DEG10170238; DEG10100393; DEG10240120; DEG10060197; DEG10280432; DEG10340142; DEG10200050; DEG10330233; DEG10120165; DEG10010196; DEG10020185; DEG10030076; DEG10290320; DEG10140127;
rplV 101 50S ribosomal protein L22	24	DEG10220415; DEG10060127; DEG10150037; DEG10030532; DEG10050270; DEG10080261; DEG10370013; DEG10160305; DEG10190224; DEG10330309; DEG10200140; DEG10130427; DEG10120058; DEG10010040; DEG10170329; DEG10210015; DEG10020273; DEG10340476; DEG10290037; DEG10140236; DEG10280178; DEG10250138; DEG10320284; DEG10100108;
rplW 94 50S ribosomal protein L23	23	DEG10130430; DEG10060124; DEG10310222; DEG10280181; DEG10010037; DEG10160302; DEG10190227; DEG10180504; DEG10030535; DEG10330306; DEG10240334; DEG10120055; DEG10050267; DEG10200137; DEG10020276; DEG10340479; DEG10220418; DEG10290034; DEG10100105; DEG10210012; DEG10170332; DEG10140239; DEG10320287;
rplX 81 50S ribosomal protein L24	25	DEG10240327; DEG10180499; DEG10120064; DEG10050276; DEG10020267; DEG10200146; DEG10320278; DEG10100114; DEG10290043; DEG10130421; DEG10150043; DEG10170323; DEG10060133; DEG10010046; DEG10310219; DEG10380014; DEG10030526; DEG10340470; DEG10080257; DEG10220410; DEG10160311; DEG10280172; DEG10140230; DEG10330315; DEG10190218;
rpmA 86 50S ribosomal protein L27	21	DEG10190186; DEG10200049; DEG10160229; DEG10170236; DEG10060199; DEG10210107; DEG10220349; DEG10320251; DEG10240121; DEG10100392; DEG10290319; DEG10150274; DEG10280433; DEG10340141; DEG10120166; DEG10140126; DEG10330232; DEG10010195; DEG10020184; DEG10030077; DEG10080051;
rpmE 78 50S ribosomal protein L31	11	DEG10240271; DEG10120084; DEG10200400; DEG10050257; DEG10010256; DEG10340354; DEG10080086; DEG10100197; DEG10280069; DEG10170298; DEG10020237;
rpmH 68 50S ribosomal protein L34	17	DEG10160274; DEG10240350; DEG10210201; DEG10020302; DEG10200108; DEG10080287; DEG10010271; DEG10190256; DEG10120010; DEG10140052; DEG10330278; DEG10060376; DEG10030002; DEG10050353; DEG10320310; DEG10290003; DEG10170351;
rpoA 177 DNA-directed RNA polymerase subunit alpha	30	DEG10290056; DEG10060148; DEG10100546; DEG10230142; DEG10250676; DEG10030512; DEG10210029; DEG10160325; DEG10350394; DEG10190205; DEG10110177; DEG10240313; DEG10130408; DEG10120307; DEG10170308; DEG10330329; DEG10360187; DEG10010062; DEG10380019; DEG10050288; DEG10120078; DEG10340455; DEG10020252; DEG10270605; DEG10140215; DEG10370023; DEG10220394; DEG10280159; DEG10320265; DEG10200158;
rpoB 182 DNA-directed RNA polymerase subunit beta	31	DEG10170044; DEG10030051; DEG10120335; DEG10240341; DEG10150033; DEG10220328; DEG10310056; DEG10110212; DEG10330262; DEG10380021; DEG10270116; DEG10140206; DEG10020047; DEG10290026; DEG10250129; DEG10200084; DEG10060281; DEG10050165; DEG10010028; DEG10280378; DEG10230156; DEG10100093; DEG10360206; DEG10350409; DEG10370026; DEG10210032; DEG10160259; DEG10180571; DEG10130052; DEG10190278; DEG103203…
rpoC 148 DNA-directed RNA polymerase subunit beta	28	DEG10170045; DEG10030052; DEG10140205; DEG10120334; DEG10240340; DEG10180572; DEG10220327; DEG10110213; DEG10380022; DEG10330261; DEG10270117; DEG10290027; DEG10020048; DEG10200085; DEG10060280; DEG10100094; DEG10010029; DEG10230155; DEG10360205; DEG10350408; DEG10370027; DEG10160258; DEG10210033; DEG10130053; DEG10070226; DEG10250130; DEG10190279; DEG10320332;
rpsA 111 30S ribosomal protein S1	33	DEG10100275; DEG10330136; DEG10130272; DEG10200437; DEG10290226; DEG10350318; DEG10200007; DEG10180469; DEG10250540; DEG10370112; DEG10260064; DEG10250339; DEG10190076; DEG10170095; DEG10210121; DEG10030375; DEG10290116; DEG10270500; DEG10310113; DEG10320095; DEG10160134; DEG10110224; DEG10340147; DEG10360265; DEG10380118; DEG10050436; DEG10020139; DEG10050181; DEG10350077; DEG10240084; DEG103601…
rpsB 138 30S ribosomal protein S2	27	DEG10140202; DEG10290150; DEG10120041; DEG10100460; DEG10330034; DEG10200263; DEG10030450; DEG10340423; DEG10210207; DEG10180039; DEG10150094; DEG10050330; DEG10240234; DEG10060052; DEG10010129; DEG10130265; DEG10220337; DEG10230259; DEG10080317; DEG10380224; DEG10190028; DEG10160033; DEG10020131; DEG10370216; DEG10320033; DEG10250562; DEG10170155;
rpsC 118 30S ribosomal protein S3	30	DEG10330310; DEG10360198; DEG10030531; DEG10150038; DEG10060128; DEG10050271; DEG10080260; DEG10160306; DEG10370014; DEG10190223; DEG10200141; DEG10130426; DEG10240331; DEG10120059; DEG10010041; DEG10170328; DEG10230150; DEG10380012; DEG10320283; DEG10340475; DEG10350401; DEG10270127; DEG10020272; DEG10220414; DEG10140235; DEG10210016; DEG10280177; DEG10250139; DEG10290038; DEG10100109;
rpsD 128 30S ribosomal protein S4	28	DEG10290055; DEG10370222; DEG10140283; DEG10230143; DEG10060252; DEG10250677; DEG10030513; DEG10020203; DEG10160324; DEG10350395; DEG10190206; DEG10100547; DEG10240314; DEG10200336; DEG10130409; DEG10010215; DEG10330328; DEG10120077; DEG10050287; DEG10210213; DEG10340456; DEG10360188; DEG10270606; DEG10380231; DEG10280132; DEG10220395; DEG10320266; DEG10170258;
rpsE 127 30S ribosomal protein S5	30	DEG10240322; DEG10170317; DEG10010052; DEG10130415; DEG10360193; DEG10230147; DEG10020261; DEG10250144; DEG10220404; DEG10370017; DEG10340464; DEG10210024; DEG10270132; DEG10320272; DEG10140224; DEG10100119; DEG10280166; DEG10350398; DEG10060139; DEG10330321; DEG10180494; DEG10290049; DEG10050282; DEG10120070; DEG10030520; DEG10110183; DEG10080254; DEG10160317; DEG10200152; DEG10190212;
rpsF 101 30S ribosomal protein S6	21	DEG10020019; DEG10130287; DEG10120223; DEG10050174; DEG10030062; DEG10240257; DEG10220127; DEG10180591; DEG10210049; DEG10200208; DEG10290338; DEG10320346; DEG10170017; DEG10340400; DEG10250015; DEG10080236; DEG10310142; DEG10010269; DEG10160343; DEG10360283; DEG10330348;
rpsG 118 30S ribosomal protein S7	28	DEG10170047; DEG10210199; DEG10150034; DEG10280186; DEG10110191; DEG10130145; DEG10370035; DEG10010031; DEG10340484; DEG10140161; DEG10290029; DEG10320292; DEG10220423; DEG10030060; DEG10240338; DEG10120050; DEG10060070; DEG10330301; DEG10160297; DEG10080219; DEG10100098; DEG10050189; DEG10380030; DEG10360203; DEG10200382; DEG10190232; DEG10350407; DEG10020050;
rpsH 111 30S ribosomal protein S8	26	DEG10240325; DEG10130418; DEG10180497; DEG10120067; DEG10360195; DEG10050279; DEG10020264; DEG10290046; DEG10250142; DEG10220407; DEG10210021; DEG10270130; DEG10140227; DEG10280169; DEG10320275; DEG10100116; DEG10200149; DEG10010049; DEG10170320; DEG10060136; DEG10340467; DEG10310217; DEG10030523; DEG10160314; DEG10190215; DEG10330318;
rpsI 129 30S ribosomal protein S9	22	DEG10130372; DEG10240145; DEG10050526; DEG10380217; DEG10250672; DEG10360233; DEG10020247; DEG10320257; DEG10290340; DEG10060338; DEG10170305; DEG10190193; DEG10180480; DEG10010065; DEG10160236; DEG10340424; DEG10220338; DEG10140191; DEG10200176; DEG10120288; DEG10030118; DEG10330239;
rpsJ 119 30S ribosomal protein S10	23	DEG10130433; DEG10030538; DEG10060121; DEG10150035; DEG10220421; DEG10010034; DEG10280184; DEG10340482; DEG10180507; DEG10330303; DEG10320290; DEG10140242; DEG10240337; DEG10120052; DEG10080263; DEG10160299; DEG10200134; DEG10190230; DEG10020279; DEG10370009; DEG10100102; DEG10210009; DEG10290031;
rpsK 129 30S ribosomal protein S11	26	DEG10150052; DEG10290054; DEG10100548; DEG10060147; DEG10130410; DEG10310204; DEG10030514; DEG10210028; DEG10160323; DEG10190207; DEG10110178; DEG10240315; DEG10280160; DEG10330327; DEG10170309; DEG10120076; DEG10050286; DEG10010061; DEG10340457; DEG10360189; DEG10020253; DEG10140216; DEG10370022; DEG10220396; DEG10320267; DEG10200157;
rpsL 174 30S ribosomal protein S12	28	DEG10120049; DEG10170046; DEG10370034; DEG10060069; DEG10030059; DEG10010030; DEG10280187; DEG10080220; DEG10220424; DEG10270118; DEG10130144; DEG10050190; DEG10340485; DEG10140162; DEG10310057; DEG10290028; DEG10020049; DEG10320293; DEG10240339; DEG10100097; DEG10160296; DEG10330300; DEG10210200; DEG10360204; DEG10200383; DEG10190233; DEG10250131; DEG10180510;
rpsM 117 30S ribosomal protein S13	27	DEG10170310; DEG10150051; DEG10290053; DEG10050285; DEG10180491; DEG10130411; DEG10360190; DEG10250678; DEG10030515; DEG10160322; DEG10060146; DEG10240316; DEG10190208; DEG10330326; DEG10120075; DEG10340458; DEG10380018; DEG10010060; DEG10270607; DEG10020254; DEG10280161; DEG10370021; DEG10220397; DEG10200156; DEG10140217; DEG10230144; DEG10320268;
rpsN 102 30S ribosomal protein S14	20	DEG10180498; DEG10010048; DEG10130419; DEG10150045; DEG10170321; DEG10320276; DEG10290045; DEG10120066; DEG10220408; DEG10340468; DEG10210218; DEG10160313; DEG10190216; DEG10280170; DEG10140228; DEG10050278; DEG10330317; DEG10200148; DEG10030524; DEG10020265;
rpsO 125 30S ribosomal protein S15	18	DEG10010138; DEG10340521; DEG10150285; DEG10180470; DEG10050538; DEG10240083; DEG10170168; DEG10160220; DEG10200008; DEG10140125; DEG10060344; DEG10080177; DEG10290115; DEG10130070; DEG10330223; DEG10030137; DEG10120152; DEG10220366;
rpsP 103 30S ribosomal protein S16	21	DEG10050096; DEG10320216; DEG10160182; DEG10030110; DEG10010124; DEG10190157; DEG10020125; DEG10170148; DEG10120330; DEG10330184; DEG10060362; DEG10130449; DEG10210127; DEG10380104; DEG10180406; DEG10140174; DEG10310092; DEG10240189; DEG10290134; DEG10340315; DEG10150088;
rpsQ 93 30S ribosomal protein S17	25	DEG10160309; DEG10020269; DEG10120062; DEG10310220; DEG10050274; DEG10250141; DEG10180501; DEG10190220; DEG10100112; DEG10200144; DEG10170325; DEG10130423; DEG10290041; DEG10140232; DEG10150041; DEG10060131; DEG10010044; DEG10030528; DEG10220412; DEG10340472; DEG10270129; DEG10280174; DEG10320280; DEG10210018; DEG10330313;
rpsR 111 30S ribosomal protein S18	18	DEG10280019; DEG10030064; DEG10170019; DEG10120222; DEG10050172; DEG10240259; DEG10340399; DEG10060074; DEG10330350; DEG10130288; DEG10080234; DEG10010267; DEG10200207; DEG10020021; DEG10210051; DEG10160345; DEG10290336; DEG10190290;
rpsS 108 30S ribosomal protein S19	23	DEG10010039; DEG10060126; DEG10150036; DEG10030533; DEG10290036; DEG10160304; DEG10180502; DEG10190225; DEG10330308; DEG10240332; DEG10120057; DEG10130428; DEG10050269; DEG10020274; DEG10220416; DEG10340477; DEG10200139; DEG10210014; DEG10100107; DEG10140237; DEG10170330; DEG10280179; DEG10320285;
rpsT 68 30S ribosomal protein S20	17	DEG10340056; DEG10200004; DEG10100385; DEG10150273; DEG10290309; DEG10080009; DEG10320003; DEG10180004; DEG10120017; DEG10140254; DEG10020175; DEG10010184; DEG10130204; DEG10280535; DEG10240055; DEG10310208; DEG10030144;
ruvA 70 Holliday junction DNA helicase subunit RuvA	6	DEG10350352; DEG10170234; DEG10220179; DEG10030355; DEG10300026; DEG10070007;
ruvB 83 Holliday junction DNA helicase subunit RuvB	12	DEG10170233; DEG10160083; DEG10350353; DEG10250510; DEG10340021; DEG10330085; DEG10210007; DEG10070009; DEG10080186; DEG10110113; DEG10300027; DEG10220302;
secA 103 Preprotein translocase subunit SecA	29	DEG10270340; DEG10030473; DEG10010243; DEG10150247; DEG10120164; DEG10230302; DEG10360217; DEG10160023; DEG10250638; DEG10370198; DEG10200375; DEG10130107; DEG10170070; DEG10140027; DEG10020064; DEG10060054; DEG10330024; DEG10290357; DEG10240117; DEG10100514; DEG10270575; DEG10250368; DEG10380210; DEG10220292; DEG10190021; DEG10180026; DEG10020297; DEG10320024; DEG10210052;
secY 134 Preprotein translocase subunit secY	30	DEG10290052; DEG10170314; DEG10130412; DEG10180492; DEG10010055; DEG10060141; DEG10360191; DEG10230145; DEG10030517; DEG10220401; DEG10340461; DEG10250145; DEG10160320; DEG10210025; DEG10270133; DEG10350396; DEG10140222; DEG10240319; DEG10190209; DEG10280163; DEG10330324; DEG10120073; DEG10380016; DEG10110180; DEG10080252; DEG10020258; DEG10370019; DEG10200154; DEG10320269; DEG10100121;
serS 144 seryl-tRNA synthetase	32	DEG10030229; DEG10220348; DEG10370181; DEG10330138; DEG10100605; DEG10170006; DEG10200296; DEG10270673; DEG10010006; DEG10250754; DEG10020005; DEG10190075; DEG10230295; DEG10240174; DEG10070134; DEG10290216; DEG10150149; DEG10320091; DEG10310039; DEG10130362; DEG10340140; DEG10160136; DEG10060004; DEG10350327; DEG10360084; DEG10120157; DEG10380193; DEG10080295; DEG10180145; DEG10280108; DEG101400…
smpB 97 SsrA-binding protein/SmpB superfamily	8	DEG10060046; DEG10220298; DEG10340345; DEG10300083; DEG10170083; DEG10140135; DEG10050343; DEG10020075;
sodA 162 Manganese superoxide dismutase	7	DEG10120355; DEG10130191; DEG10250756; DEG10270675; DEG10350056; DEG10150244; DEG10360215;
thrS 160 Threonyl-tRNA synthetase	29	DEG10030594; DEG10060308; DEG10120270; DEG10220196; DEG10360094; DEG10380064; DEG10100421; DEG10080016; DEG10340211; DEG10130387; DEG10250516; DEG10210142; DEG10110078; DEG10050493; DEG10170248; DEG10290210; DEG10160093; DEG10200074; DEG10230015; DEG10140296; DEG10350221; DEG10020192; DEG10190121; DEG10070202; DEG10270481; DEG10330095; DEG10180289; DEG10370065; DEG10320127;
thyA 90 Thymidylate synthase	23	DEG10230105; DEG10150011; DEG10210109; DEG10270498; DEG10360014; DEG10070139; DEG10240193; DEG10280412; DEG10030143; DEG10290127; DEG10180428; DEG10250538; DEG10340384; DEG10130088; DEG10170185; DEG10220458; DEG10350305; DEG10320229; DEG10120280; DEG10160195; DEG10200309; DEG10330198; DEG10020157;
tig 148 trigger factor Tig	1	DEG10300030;
tkt 90 transketolase	20	DEG10220364; DEG10180438; DEG10170174; DEG10240134; DEG10350363; DEG10360020; DEG10130437; DEG10330207; DEG10050368; DEG10010170; DEG10100237; DEG10270265; DEG10290092; DEG10250277; DEG10200450; DEG10160204; DEG10020147; DEG10140193; DEG10010146; DEG10280265;
topA 81 DNA topoisomerase I	22	DEG10240001; DEG10380140; DEG10220157; DEG10250713; DEG10020129; DEG10320157; DEG10050491; DEG10110077; DEG10290253; DEG10010128; DEG10130083; DEG10100575; DEG10180221; DEG10200333; DEG10360108; DEG10190108; DEG10060097; DEG10070067; DEG10210116; DEG10140176; DEG10270641; DEG10170154;
tpiA 120 triosephosphate isomerase	20	DEG10070195; DEG10120349; DEG10360269; DEG10380070; DEG10230264; DEG10060350; DEG10100234; DEG10220136; DEG10010239; DEG10170079; DEG10050225; DEG10270263; DEG10130057; DEG10140169; DEG10250276; DEG10340409; DEG10020072; DEG10240085; DEG10210091; DEG10200247;
trmD 136 tRNA (guanine-N(1)-)-methyltransferase	24	DEG10100464; DEG10060361; DEG10380105; DEG10320214; DEG10240191; DEG10160180; DEG10020126; DEG10330182; DEG10210126; DEG10190156; DEG10180404; DEG10110150; DEG10130447; DEG10120328; DEG10270523; DEG10010125; DEG10350309; DEG10370101; DEG10030112; DEG10140173; DEG10070040; DEG10290136; DEG10170150; DEG10250565;
trpC2 68 Indole-3-glycerol phosphate synthase	5	DEG10100267; DEG10280366; DEG10250329; DEG10270306; DEG10130297;
trpD 88 Anthranilate phosphoribosyl transferase	5	DEG10100339; DEG10280367; DEG10130296; DEG10050501; DEG10250424;
trpE 72 anthranilate synthase	15	DEG10100265; DEG10250633; DEG10100378; DEG10100150; DEG10250185; DEG10130114; DEG10110107; DEG10270181; DEG10280233; DEG10280391; DEG10130045; DEG10050115; DEG10250328; DEG10250463; DEG10270305;
trpG 68 Anthranilate synthase component II	13	DEG10270597; DEG10080069; DEG10130295; DEG10130018; DEG10270006; DEG10050500; DEG10250005; DEG10280368; DEG10250666; DEG10050421; DEG10280051; DEG10360157; DEG10100534;
trpS 146 tryptophanyl-tRNA synthetase	27	DEG10190234; DEG10100529; DEG10060101; DEG10340429; DEG10250658; DEG10360235; DEG10350275; DEG10220010; DEG10370227; DEG10170101; DEG10380240; DEG10260068; DEG10290061; DEG10120321; DEG10130345; DEG10030541; DEG10020084; DEG10140295; DEG10080239; DEG10210217; DEG10200016; DEG10270590; DEG10230255; DEG10280420; DEG10180516; DEG10070244; DEG10010091;
truA 127 tRNA pseudouridine synthase A	4	DEG10250674; DEG10100545; DEG10050599; DEG10060153;
truB 102 tRNA pseudouridine synthase B	2	DEG10340009; DEG10050460;
trxA1 72 Thioredoxin	10	DEG10220004; DEG10060099; DEG10030730; DEG10010202; DEG10150321; DEG10180400; DEG10130381; DEG10110205; DEG10290070; DEG10170122;
trxB 97 Thioredoxin reductase	19	DEG10100609; DEG10060083; DEG10240290; DEG10270683; DEG10010230; DEG10130147; DEG10200359; DEG10050440; DEG10240172; DEG10180527; DEG10220259; DEG10140281; DEG10140297; DEG10010241; DEG10020096; DEG10170073; DEG10250766; DEG10070179; DEG10210167;
tsf 160 elongation factor Ts	29	DEG10290151; DEG10010130; DEG10120042; DEG10330035; DEG10340422; DEG10370217; DEG10210206; DEG10380225; DEG10350259; DEG10230260; DEG10320034; DEG10110016; DEG10240235; DEG10270520; DEG10060352; DEG10130264; DEG10220336; DEG10310156; DEG10100459; DEG10030449; DEG10160034; DEG10190029; DEG10020132; DEG10200262; DEG10140201; DEG10250561; DEG10360148; DEG10180040; DEG10170156;
tuf 144 Elongation factor Tu	88	DEG10150286; DEG10020086; DEG10210198; DEG10100449; DEG10350413; DEG10270224; DEG10180508; DEG10180509; DEG10250229; DEG10340483; DEG10110170; DEG10340049; DEG10100190; DEG10120051; DEG10060114; DEG10120365; DEG10360266; DEG10350405; DEG10350406; DEG10180471; DEG10340492; DEG10250133; DEG10250132; DEG10020174; DEG10020137; DEG10030135; DEG10230160; DEG10110190; DEG10280185; DEG10160222; DEG101805…
tyrS 133 tyrosyl-tRNA synthetase	29	DEG10120232; DEG10340017; DEG10160102; DEG10310168; DEG10140182; DEG10020205; DEG10060368; DEG10280202; DEG10180273; DEG10230185; DEG10270322; DEG10350354; DEG10380020; DEG10190114; DEG10200237; DEG10070234; DEG10250355; DEG10030129; DEG10290124; DEG10170260; DEG10010216; DEG10330105; DEG10050579; DEG10320142; DEG10220064; DEG10370025; DEG10100291; DEG10210031; DEG10130004;
upp 74 uracil phosphoribosyltransferase	3	DEG10060021; DEG10020233; DEG10140121;
uvrB 119 UvrABC system protein B	10	DEG10050448; DEG10060055; DEG10250631; DEG10270219; DEG10050452; DEG10020066; DEG10270573; DEG10050321; DEG10020228; DEG10010112;
uvrC 90 UvrABC system protein C	6	DEG10060174; DEG10100231; DEG10250271; DEG10020104; DEG10270258; DEG10180295;
valS 185 valyl-tRNA synthetase	95	DEG10330352; DEG10290306; DEG10160148; DEG10240062; DEG10230300; DEG10340272; DEG10280301; DEG10130006; DEG10270288; DEG10370053; DEG10170264; DEG10210040; DEG10030147; DEG10220095; DEG10060284; DEG10120199; DEG10020031; DEG10070203; DEG10220258; DEG10180006; DEG10170025; DEG10310102; DEG10010110; DEG10020186; DEG10120108; DEG10170240; DEG10360173; DEG10320349; DEG10210063; DEG10250186; DEG102401…
ychF 89 GTP-binding protein YchF	30	DEG10190185; DEG10170235; DEG10240122; DEG10350373; DEG10210085; DEG10020183; DEG10200048; DEG10160228; DEG10270446; DEG10250476; DEG10110174; DEG10280434; DEG10070058; DEG10060316; DEG10220166; DEG10380157; DEG10290318; DEG10120388; DEG10130308; DEG10020018; DEG10280250; DEG10180201; DEG10180473; DEG10100391; DEG10370143; DEG10140057; DEG10330231; DEG10070001; DEG10010194; DEG10140136;
References:
1. Zhang R, Ou HY, Zhang CT: DEG: a database of essential genes. Nucleic acids research 2004, 32(suppl 1):D271-D272.
2. Luo H, Lin Y, Gao F, Zhang C-T, Zhang R: DEG 10, an update of the database of essential genes that includes both protein-coding genes and noncoding genomic elements. Nucleic acids research 2014, 42(D1):D574-D580.
